# Supplementary material for: Prediction of the Aggressive Clinical Course of Papillary Thyroid Carcinoma Based on Fine Needle Aspiration Biopsy Molecular Testing
Source: Int J Mol Sci. 2024 Jun 28;25(13):7090. doi: 10.3390/ijms25137090 (PMC11241318; doi:10.3390/ijms25137090)
Supplement: Supplementary file 1 [file ijms-25-07090-s001.zip]

Archive with 1 entries (1 files):
- ijms-3060890-supplementary.xlsx
