# Supplementary material for: Prediction of the Aggressive Clinical Course of Papillary Thyroid Carcinoma Based on Fine Needle Aspiration Biopsy Molecular Testing
Source: Int J Mol Sci. 2024 Jun 28;25(13):7090. doi: 10.3390/ijms25137090 (PMC11241318; doi:10.3390/ijms25137090)
Supplement: Supplementary file 1 [file ijms-25-07090-s001.zip › ijms-3060890-supplementary.xlsx]

## Sheet: Oligos
	Table S1
	The oligonucleotide sequences used in the study.
	Target	Type	Sequence (5’ → 3’)
	miR -146b	RT primer	GTCGTGTCTGAGGCTCACTGAGACCTATTCGCACCTCCGACACGACAGCCTATG		R6G	Rhodamine 6G (Rhodamine 590)
		Reverse PCR primer	CTGAGGCTCACTGAGACCT		BHQ1	Black Hole Quencher-1
		PCR probe	(R6G)-ATTCGCACC(T-BHQ1)CCGACACGACAGCCTATG		LNA	Locked Nucleic Acid
		Forward PCR primer	ACCAGCTGAGAACTGAATTCC
	miR -199b	RT primer	GTCGTGTCTGAGGCTCACTGAGACCTATTCGCACCCTCGACACGACGAACAGATA
		Reverse PCR primer	CTGAGGCTCACTGAGACCT
		PCR probe	(R6G)-ATTCGCACCC(T-BHQ1)CGACACGACGAACAGATA
		Forward PCR primer	TCAGCCCCAGTGTTTAGAC
	miR-221	RT primer	GTCGTGTCTGAGGCTCACTGAGACCTATTCGCACCTСGACACGACGAAACCCA
		Reverse PCR primer	CTGAGGCTCACTGAGACCT
		PCR probe	(R6G)-ATTCGCACC(T-BHQ1)CGACACGACGAAACCCAG
		Forward PCR primer	CAGCAGCTACATTGTCTGC
	miR-223	RT primer	GTCAGAGCGTCTTCTAGCACGACTTCATCCTCACCTCGCTCTGACTGGGGTAT
		Reverse PCR primer	GTCTTCTAGCACGACTTCA
		PCR probe	(R6G)-TCCTCACC(T-BHQ1)CGCTCTGACTGGGGTAT
		Forward PCR primer	CACTCATCTGTCAGTTTGTCAA
	miR -31	RT primer	GTCGTGTCTGAGGCTCACTGAGACCTATTCGCACCTCGACACGACAGCTATGC
		Reverse PCR primer	CTGAGGCTCACTGAGACCT
		PCR probe	(R6G)-ATTCGCACC(T-BHQ1)CGACACGACAGCTATGC
		Forward PCR primer	CAAGCAGGCAAGATGCTG
	miR -375	RT primer	GTCGTGTCTGAGGCTCACTGAGACCTATTCGCACCTCGACACGACTCACGCGA
		Reverse PCR primer	CTGAGGCTCACTGAGACCT
		PCR probe	(R6G)-ATTCGCACC(T-BHQ1)CGACACGACTCACGCGA
		Forward PCR primer	ACAGCTTTGTTCGTTCGGC
	miR-451a	RT primer	GTCGTGTCTGAGGCTCACTGAGACCTATTCGCACCTCGACACGACAACTCAGT
		Reverse PCR primer	CTGAGGCTCACTGAGACCT
		PCR probe	(R6G)-ATTCGCACC(T-BHQ1)CGACACGACAACTCAGTA
		Forward PCR primer	CCAGCAAACCGTTACCATT
	miR -551b	RT primer	GAGGAGAGGCCTTGTAGCACGACCTTATCCTCACCTCCTCTCCTCCTGAAACC
		Reverse PCR primer	GCCTTGTAGCACGACCTTA
		PCR probe	(R6G)-TC(C-LNA)TCACC(T-BHQ1)CCTCTCCTCCTGAAACC
		Forward PCR primer	CACACTCAGCGACCCATACTT
	miR-148b	RT primer	GTCGTGTCTGAGGCTCACTGAGACCTTCGCACCCTCGACACGACACAAAGTTC
		Reverse PCR primer	CTGAGGCTCACTGAGACCT
		PCR probe	(R6G)-TCG(C-LNA)ACCC(T-BHQ1)CGACACGACACAAAGTTC
		Forward PCR primer	TCCAACTCAGTGCATCACA
	miR-21	RT primer	GTCGTGTCTGAGGCTCACTGAGACCTGACACGACTCAACATC
		Reverse PCR primer	CTGAGGCTCACTGAGACCT
		PCR probe	(R6G)-ATTCGCA(C-LNA)C(T-BHQ1)GACACGACTCAACATCAG
		Forward PCR primer	ACGCAGCTAGCTTATCAGACT
	miR-125b	RT primer	GTCGTGTCTGAGGCTCACTGAGACCTATTCGCACCCTCGACACGACTCACAAGT
		Reverse PCR primer	CTGAGGCTCACTGAGACCT
		PCR probe	(R6G)-ATTCGCACCC(T-BHQ1)CGACACGACTCACAAGT
		Forward PCR primer	TAAGCTCCCTGAGACCCTA
	miR -197	RT primer	GTCGTGGGTGAAGCAGACAGACACAATTACGCACCTGCCACGACGCTGGGTG
		Reverse PCR primer	GTGAAGCAGACAGACACAA
		PCR probe	(R6G)-TTACGCACC(T-BHQ1)GCCACGACGCTGGGTG
		Forward PCR primer	CCACGTTCACCACCTTCTC
	miR-23a	RT primer	GTCGTGTCTGAGGCTCACTGAGACCTTTCGCACCCTCGACACGACGGAAATCC
		Reverse PCR primer	CTGAGGCTCACTGAGACCT
		PCR probe	(R6G)-TTCGCACCC(T-BHQ1)CGACACGACGGAAATCC
		Forward PCR primer	CAGCACATCACATTGCCAG
	miR-29b	RT primer	GTCGTGTCTGAGGCTCACTGAGACCTTTCGCACCCTCGACACGACAA(C-LNA)AC(T-LNA)GAT
		Reverse PCR primer	CTGAGGCTCACTGAGACCT
		PCR probe	(R6G)-TTCGCACCC(T-BHQ1)CGACACGACAACACTGAT
		Forward PCR primer	CAGCACTAGCACCATTTGAA
	BRAF	Reverse wt primer	TCATGAAGACCTCACAGTAAAA
		PCR probe	(R6G)-СTGTAG(C-LNA)TAGA(C-LNA)CAAAATCACCTATT-(BHQ1)
		Forward wt primer	CCAGACAACTGTTCAAACTGA
		Forward V600E2 primer	CCCACTCCATCGAGATTCTT
		Forward V600E/K primer	CCCACTCCATCGAGATTCCT
	FN1	Reverse RT/PCR primer	CTGCACGAACATCGGTGAA
		PCR probe	(R6G)-ACCACATCGAGCGGATCTGGCCCC-(BHQ1)
		Forward PCR primer	GAGGAGAGTGGAAGTGTGA
	Geminin	Reverse RT/PCR primer	CCAATACTGAGAGGATGGATTTTC
	(GMNN)	PCR probe	(R6G)-AATGA(C-LNA)TCC(T-BHQ1)GGGTGACTCCTCC
		Forward PCR primer	GGTTATTGTCCCAGAATCTAGTG
	CDKN2A	Reverse RT/PCR primer	TCGGTGACTGATGATCTAAGTTTC
	P16ink	PCR probe	(R6G)-C(C-LNA)GATTGAAAGAACCAGAGAGGCTCTGA-(BHQ1)
		Forward PCR primer	CGGAAGGTCCCTCAGAC
	TIMP1	Reverse RT/PCR primer	TAACGCTGGTATAAGGTGGTC
		PCR probe	(R6G)-TT(C-LNA)CGACC(T-BHQ1)CGTCATCAGGGCCAAG
		Forward PCR primer	CAGACGGCCTTCTGCAAT
	CITED1	Reverse RT/PCR primer	GGGAAGTGATGCTGCCA
		PCR probe	(R6G)-CGGCTTC(T-BHQ1)CAGAGCACAACAGCTCCAGC
		Forward PCR primer	TCCCTCTCTCCAGGGC
	TPO	Reverse RT/PCR primer	TTGAATGACATGTCTTGTCACC
		PCR probe	(R6G)-ACTGCCCCCGGTCCGGGA-(BHQ1)
		Forward PCR primer	GCTTCTTGTACAACGGGTTC
	SLC26A7	Reverse RT/PCR primer	CACTGGGTGCACAGATGA
		PCR probe	(R6G)-TGA(C-LNA)CCAAGGA(T-BHQ1)TGGCCTTTGCTGTTCT
		Forward PCR primer	TGTCTGGGATAATGTTGGCA
	HMGA2	Reverse RT/PCR primer	ACTTGTTGTGGCCATTTCCT
		PCR probe	(R6G)-CAGAAGCCAC(T-BHQ1)GGAGAAAAACGGCCAA
		Forward PCR primer	TCCCTCTAAAGCAGCTCAAAA
	CPQ	Reverse RT/PCR primer	TCCGTGGGAGTGATGGAA
		PCR probe	(R6G)-TGGAGTGCC(T-BHQ1)GGAGCCAGTCTACTTGA
		Forward PCR primer	AGAAGGGACAGACATCAACTT
	RXRG	Reverse RT/PCR primer	TGCAGCCTTCACAACTGTA
		PCR probe	(R6G)-CAGA(T-LNA)CC(T-BHQ1)CAGGAAAGCACTACGGGGT
		Forward PCR primer	ACACATCTGTGCCATCTGT
	SPATA18	Reverse RT/PCR primer	TGGCAATCCACATCTTAT(T-LNA)G
		PCR probe	(R6G)-AA(C-LNA)A(C-LNA)GA(T-BHQ1)GTCTCGAAGTCGGAGTCC
		Forward PCR primer	AGGAGTTTAAGTCCCATTTGC
	APOE	Reverse RT/PCR primer	TGTCTCCACCGCTTGCTC
		PCR probe	(R6G)-CTGGCAGGA(T-BHQ1)GCCAGGCCAAGGT
		Forward PCR primer	TGCGTTGCTGGTCACAT
	ASF1B	Reverse RT/PCR primer	ATTCCTCACTCTCAGCCGA
		PCR probe	(R6G)-CTGGCGGACGACC(T-BHQ1)GGAGTGGAAGATC
		Forward PCR primer	AGCTTCGAGTGCAGTGAAG
	AFAP1L2	Reverse RT/PCR primer	AGACTTCCACTGGCTGTTCA
		PCR probe	(R6G)-AGA(C-LNA)AT(C-LNA)CAG(T-BHQ1)TACCTGAACGTGCTGG
		Forward PCR primer	AAATCCACCTCACTGGAGC
	CLU	Reverse RT/PCR primer	TCCTTATTGACGTACTTACTT(C-LNA)C
		PCR probe	(R6G)-TGAG(C-LNA)(T-BHQ1)CCAGGAAATGTCCAATCAGGG
		Forward PCR primer	ACCAGACGGTCTCAGACA
	ECM1	Reverse RT/PCR primer	TTCTTGAAAGTGCTCTGGC
		PCR probe	(R6G)-TCTGAGGGAGGC(T-BHQ1)TCACGGCTACAGGA
		Forward PCR primer	TTGACCTATTTGGCTGTTGC
	DIO1	Reverse RT/PCR primer	TTCTGATGTCCATGTTGTT(C-LNA)T
		PCR probe	(R6G)-AGCC(C-LNA)AGCCA(T-BHQ1)CTGATGCATGTGC
		Forward PCR primer	GGCTTATTGAAGACTTTAGTT(C-LNA)C
	NIS	Reverse RT/PCR primer	GGGCCGCTGATGACTC
		PCR probe	(R6G)-TGTCCTTCAGGGC(T-BHQ1)CCTTCACCGTCATG
		Forward PCR primer	CCTGTCCTCACTGCTCG
	SERPINA1	Reverse RT/PCR primer	CTCGGTGTCCTTGACTTCA
	(SRPN)	PCR probe	(R6G)-T(C-LNA)TT(C-LNA)TTTAAAGGCAAA(T-BHQ1)GGGAGAGACCC
		Forward PCR primer	GGAGCTTGACAGAGACACA
	TFF3	Reverse RT/PCR primer	CGGTTGTTGCACTCCTTG
		PCR probe	(R6G)-CGTGGGCC(T-BHQ1)GTCTGCAAACCAGTGT
		Forward PCR primer	TTGCTGTCCTCCAGCTC
	TMPRSS4	Reverse RT/PCR primer	CTGCCAAGGCCAAGAATC
	(TSP4)	PCR probe	(R6G)-TCTTGCCTG(T-BHQ1)GGGAAGAGCCTGAAGACCC
		Forward PCR primer	TGGTCTCCCTGCACTGT
	TSHR	Reverse RT/PCR primer	AGCTTTGTCCCATTGAAAGCA
		PCR probe	(R6G)-TGA(C-LNA)ACTGAAG(C-LNA)(T-BHQ1)GTACAACAATGGCTTT
		Forward PCR primer	AGGGACTATGCAATGAAACCT
	PGK1	Reverse RT/PCR primer	GCTGGCTCGGCTTTAAC
		PCR probe	(R6G)-TTCCCAGAAGCA(T-BHQ1)CTTTTCCCTTCCCTTCT
		Forward PCR primer	GGAGAACCTCCGCTTTCAT
	Hs mtDNA	Reverse PCR primer	GATCACAGGTCTATCACCCTA
		PCR probe	(R6G)-TGCATGGAGAGC(T-BHQ1)CCCGTGAGTGGT
		Forward PCR primer	CCCCAGACGAAAATACCAAA
	Hs nDNA	Reverse PCR primer	CCATAGTTTCACCAGTGAGG
		PCR probe	(R6G)-CCAGGGAC(T-BHQ1)CTTCTGGGCTGCTGAGAT
		Forward PCR primer	CATTGTCAGCCAGTGAGT
